# Supplementary material for: A new species of Nigorella Wesołowska & Tomasiewicz, 2008 (Araneae, Salticidae, Salticinae, Plexippini) from Guangxi, China
Source: Biodivers Data J. 2025 Jun 13;13:e158414. doi: 10.3897/BDJ.13.e158414 (PMC12238972; doi:10.3897/BDJ.13.e158414)
Supplement: XML Treatment for Nigorella huaping [file BDJ.13.e158414-treatment1.xml]

<!DOCTYPE tp:taxon-treatment
  PUBLIC "-//TaxonX//DTD Taxonomic Treatment Publishing DTD v0 20100105//EN" "tax-treatment-NSO.dtd">
<tp:taxon-treatment xmlns:tp="http://www.plazi.org/taxpub"><tp:treatment-meta><mixed-citation publication-type="journal"><person-group><name><surname>Liu</surname><given-names>Siqi</given-names></name><name><surname>Liu</surname><given-names>Hong</given-names></name><name><surname>Zhang</surname><given-names>Feng</given-names></name></person-group><article-title>A new species of <italic><tp:taxon-name><tp:taxon-name-part taxon-name-part-type="genus" reg="Nigorella">Nigorella</tp:taxon-name-part></tp:taxon-name></italic> Wesołowska &amp; Tomasiewicz, 2008 (<tp:taxon-name><tp:taxon-name-part taxon-name-part-type="order">Araneae</tp:taxon-name-part></tp:taxon-name>, <tp:taxon-name><tp:taxon-name-part taxon-name-part-type="family">Salticidae</tp:taxon-name-part></tp:taxon-name>, <tp:taxon-name><tp:taxon-name-part taxon-name-part-type="subfamily">Salticinae</tp:taxon-name-part></tp:taxon-name>, <tp:taxon-name><tp:taxon-name-part taxon-name-part-type="tribe">Plexippini</tp:taxon-name-part></tp:taxon-name>) from Guangxi, China</article-title><source>Biodivers Data J</source><day>13</day><month>06</month><year>2025</year><volume>13</volume><pub-id pub-id-type="doi">10.3897/BDJ.13.e158414</pub-id></mixed-citation></tp:treatment-meta><tp:nomenclature><tp:taxon-name>
            <object-id xmlns:xlink="http://www.w3.org/1999/xlink" content-type="arpha" xlink:type="simple">D9DDFDB3-E85B-51E2-9F97-E06332623B78</object-id>
            <tp:taxon-name-part taxon-name-part-type="genus">Nigorella</tp:taxon-name-part>
            <tp:taxon-name-part taxon-name-part-type="species">huaping</tp:taxon-name-part>
            <object-id xmlns:xlink="http://www.w3.org/1999/xlink" content-type="zoobank" xlink:type="simple" object-id-type="ZooBank">5ECA33F9-B657-41DE-91A9-5E228FEDEC5B</object-id>
          </tp:taxon-name><tp:taxon-authority>Liu &amp; Zhang</tp:taxon-authority><tp:taxon-status xmlns:xlink="http://www.w3.org/1999/xlink" xlink:type="simple">sp. nov.</tp:taxon-status></tp:nomenclature><tp:treatment-sec sec-type="materials"><title>Materials</title><list list-type="alpha-lower" list-content="occurrences"><list-item><p><bold>Type status:</bold> <named-content xmlns:xlink="http://www.w3.org/1999/xlink" content-type="dwc:typeStatus" xlink:type="simple">Holotype</named-content>. <bold>Occurrence:</bold> recordNumber: <named-content xmlns:xlink="http://www.w3.org/1999/xlink" content-type="dwc:recordNumber" xlink:type="simple">GX-16-15</named-content>; recordedBy: <named-content xmlns:xlink="http://www.w3.org/1999/xlink" content-type="dwc:recordedBy" xlink:type="simple">Chi Jin, Jingchao He &amp; Beibei Zhou</named-content>; individualCount: <named-content xmlns:xlink="http://www.w3.org/1999/xlink" content-type="dwc:individualCount" xlink:type="simple">1</named-content>; sex: <named-content xmlns:xlink="http://www.w3.org/1999/xlink" content-type="dwc:sex" xlink:type="simple">male</named-content>; lifeStage: <named-content xmlns:xlink="http://www.w3.org/1999/xlink" content-type="dwc:lifeStage" xlink:type="simple">adult</named-content>; occurrenceID: <named-content xmlns:xlink="http://www.w3.org/1999/xlink" content-type="dwc:occurrenceID" xlink:type="simple">56AB968D-1EE0-5342-9652-6552D9902813</named-content>; <bold>Taxon:</bold> order: <named-content xmlns:xlink="http://www.w3.org/1999/xlink" content-type="dwc:order" xlink:type="simple"><tp:taxon-name><tp:taxon-name-part taxon-name-part-type="order">Araneae</tp:taxon-name-part></tp:taxon-name></named-content>; family: <named-content xmlns:xlink="http://www.w3.org/1999/xlink" content-type="dwc:family" xlink:type="simple"><tp:taxon-name><tp:taxon-name-part taxon-name-part-type="family">Salticidae</tp:taxon-name-part></tp:taxon-name></named-content>; genus: <named-content xmlns:xlink="http://www.w3.org/1999/xlink" content-type="dwc:genus" xlink:type="simple"><tp:taxon-name><tp:taxon-name-part taxon-name-part-type="genus">Nigorella</tp:taxon-name-part></tp:taxon-name></named-content>; <bold>Location:</bold> country: <named-content xmlns:xlink="http://www.w3.org/1999/xlink" content-type="dwc:country" xlink:type="simple">China</named-content>; stateProvince: <named-content xmlns:xlink="http://www.w3.org/1999/xlink" content-type="dwc:stateProvince" xlink:type="simple">Guangxi</named-content>; locality: <named-content xmlns:xlink="http://www.w3.org/1999/xlink" content-type="dwc:locality" xlink:type="simple">Longsheng Autonomous Country, Sanmen Township, Huaping Reserve</named-content>; verbatimElevation: <named-content xmlns:xlink="http://www.w3.org/1999/xlink" content-type="dwc:verbatimElevation" xlink:type="simple">894 m</named-content>; verbatimLatitude: <named-content xmlns:xlink="http://www.w3.org/1999/xlink" content-type="dwc:verbatimLatitude" xlink:type="simple">25°37'09.80''N</named-content>; verbatimLongitude: <named-content xmlns:xlink="http://www.w3.org/1999/xlink" content-type="dwc:verbatimLongitude" xlink:type="simple">109°55'54.50''E</named-content>; <bold>Event:</bold> year: <named-content xmlns:xlink="http://www.w3.org/1999/xlink" content-type="dwc:year" xlink:type="simple">2016</named-content>; month: <named-content xmlns:xlink="http://www.w3.org/1999/xlink" content-type="dwc:month" xlink:type="simple">6</named-content>; day: <named-content xmlns:xlink="http://www.w3.org/1999/xlink" content-type="dwc:day" xlink:type="simple">22</named-content>; <bold>Record Level:</bold> institutionCode: <named-content xmlns:xlink="http://www.w3.org/1999/xlink" content-type="dwc:institutionCode" xlink:type="simple">MHBU-ARA-00020080</named-content></p></list-item><list-item><p><bold>Type status:</bold> <named-content xmlns:xlink="http://www.w3.org/1999/xlink" content-type="dwc:typeStatus" xlink:type="simple">Paratype</named-content>. <bold>Occurrence:</bold> recordNumber: <named-content xmlns:xlink="http://www.w3.org/1999/xlink" content-type="dwc:recordNumber" xlink:type="simple">GX-16-15</named-content>; recordedBy: <named-content xmlns:xlink="http://www.w3.org/1999/xlink" content-type="dwc:recordedBy" xlink:type="simple">Chi Jin, Jingchao He &amp; Beibei Zhou</named-content>; individualCount: <named-content xmlns:xlink="http://www.w3.org/1999/xlink" content-type="dwc:individualCount" xlink:type="simple">1</named-content>; sex: <named-content xmlns:xlink="http://www.w3.org/1999/xlink" content-type="dwc:sex" xlink:type="simple">female</named-content>; lifeStage: <named-content xmlns:xlink="http://www.w3.org/1999/xlink" content-type="dwc:lifeStage" xlink:type="simple">adult</named-content>; occurrenceID: <named-content xmlns:xlink="http://www.w3.org/1999/xlink" content-type="dwc:occurrenceID" xlink:type="simple">C2E42670-2989-5DF1-9FE8-352A1265CFCB</named-content>; <bold>Taxon:</bold> order: <named-content xmlns:xlink="http://www.w3.org/1999/xlink" content-type="dwc:order" xlink:type="simple"><tp:taxon-name><tp:taxon-name-part taxon-name-part-type="order">Araneae</tp:taxon-name-part></tp:taxon-name></named-content>; family: <named-content xmlns:xlink="http://www.w3.org/1999/xlink" content-type="dwc:family" xlink:type="simple"><tp:taxon-name><tp:taxon-name-part taxon-name-part-type="family">Salticidae</tp:taxon-name-part></tp:taxon-name></named-content>; genus: <named-content xmlns:xlink="http://www.w3.org/1999/xlink" content-type="dwc:genus" xlink:type="simple"><tp:taxon-name><tp:taxon-name-part taxon-name-part-type="genus">Nigorella</tp:taxon-name-part></tp:taxon-name></named-content>; <bold>Location:</bold> country: <named-content xmlns:xlink="http://www.w3.org/1999/xlink" content-type="dwc:country" xlink:type="simple">China</named-content>; stateProvince: <named-content xmlns:xlink="http://www.w3.org/1999/xlink" content-type="dwc:stateProvince" xlink:type="simple">Guangxi</named-content>; locality: <named-content xmlns:xlink="http://www.w3.org/1999/xlink" content-type="dwc:locality" xlink:type="simple">Longsheng Autonomous Country, Sanmen Township, Huaping Reserve</named-content>; verbatimElevation: <named-content xmlns:xlink="http://www.w3.org/1999/xlink" content-type="dwc:verbatimElevation" xlink:type="simple">894 m</named-content>; verbatimLatitude: <named-content xmlns:xlink="http://www.w3.org/1999/xlink" content-type="dwc:verbatimLatitude" xlink:type="simple">25°37'09.80''N</named-content>; verbatimLongitude: <named-content xmlns:xlink="http://www.w3.org/1999/xlink" content-type="dwc:verbatimLongitude" xlink:type="simple">109°55'54.50''E</named-content>; <bold>Event:</bold> year: <named-content xmlns:xlink="http://www.w3.org/1999/xlink" content-type="dwc:year" xlink:type="simple">2016</named-content>; month: <named-content xmlns:xlink="http://www.w3.org/1999/xlink" content-type="dwc:month" xlink:type="simple">6</named-content>; day: <named-content xmlns:xlink="http://www.w3.org/1999/xlink" content-type="dwc:day" xlink:type="simple">22</named-content>; <bold>Record Level:</bold> institutionCode: <named-content xmlns:xlink="http://www.w3.org/1999/xlink" content-type="dwc:institutionCode" xlink:type="simple">MHBU-ARA-00020617</named-content></p></list-item><list-item><p><bold>Type status:</bold> <named-content xmlns:xlink="http://www.w3.org/1999/xlink" content-type="dwc:typeStatus" xlink:type="simple">Paratype</named-content>. <bold>Occurrence:</bold> recordNumber: <named-content xmlns:xlink="http://www.w3.org/1999/xlink" content-type="dwc:recordNumber" xlink:type="simple">GX-16-14</named-content>; recordedBy: <named-content xmlns:xlink="http://www.w3.org/1999/xlink" content-type="dwc:recordedBy" xlink:type="simple">Chi Jin, Jingchao He &amp; Beibei Zhou</named-content>; individualCount: <named-content xmlns:xlink="http://www.w3.org/1999/xlink" content-type="dwc:individualCount" xlink:type="simple">1</named-content>; sex: <named-content xmlns:xlink="http://www.w3.org/1999/xlink" content-type="dwc:sex" xlink:type="simple">female</named-content>; lifeStage: <named-content xmlns:xlink="http://www.w3.org/1999/xlink" content-type="dwc:lifeStage" xlink:type="simple">adult</named-content>; occurrenceID: <named-content xmlns:xlink="http://www.w3.org/1999/xlink" content-type="dwc:occurrenceID" xlink:type="simple">5A200F30-E185-5082-A5A8-43D46145A09D</named-content>; <bold>Taxon:</bold> order: <named-content xmlns:xlink="http://www.w3.org/1999/xlink" content-type="dwc:order" xlink:type="simple"><tp:taxon-name><tp:taxon-name-part taxon-name-part-type="order">Araneae</tp:taxon-name-part></tp:taxon-name></named-content>; family: <named-content xmlns:xlink="http://www.w3.org/1999/xlink" content-type="dwc:family" xlink:type="simple"><tp:taxon-name><tp:taxon-name-part taxon-name-part-type="family">Salticidae</tp:taxon-name-part></tp:taxon-name></named-content>; genus: <named-content xmlns:xlink="http://www.w3.org/1999/xlink" content-type="dwc:genus" xlink:type="simple"><tp:taxon-name><tp:taxon-name-part taxon-name-part-type="genus">Nigorella</tp:taxon-name-part></tp:taxon-name></named-content>; <bold>Location:</bold> country: <named-content xmlns:xlink="http://www.w3.org/1999/xlink" content-type="dwc:country" xlink:type="simple">China</named-content>; stateProvince: <named-content xmlns:xlink="http://www.w3.org/1999/xlink" content-type="dwc:stateProvince" xlink:type="simple">Guangxi</named-content>; locality: <named-content xmlns:xlink="http://www.w3.org/1999/xlink" content-type="dwc:locality" xlink:type="simple">Longsheng Autonomous Country, Sanmen Township, Huaping Reserve</named-content>; verbatimElevation: <named-content xmlns:xlink="http://www.w3.org/1999/xlink" content-type="dwc:verbatimElevation" xlink:type="simple">785 m</named-content>; verbatimLatitude: <named-content xmlns:xlink="http://www.w3.org/1999/xlink" content-type="dwc:verbatimLatitude" xlink:type="simple">25°37'71''N</named-content>; verbatimLongitude: <named-content xmlns:xlink="http://www.w3.org/1999/xlink" content-type="dwc:verbatimLongitude" xlink:type="simple">109°55'09.50''E</named-content>; <bold>Event:</bold> year: <named-content xmlns:xlink="http://www.w3.org/1999/xlink" content-type="dwc:year" xlink:type="simple">2016</named-content>; month: <named-content xmlns:xlink="http://www.w3.org/1999/xlink" content-type="dwc:month" xlink:type="simple">6</named-content>; day: <named-content xmlns:xlink="http://www.w3.org/1999/xlink" content-type="dwc:day" xlink:type="simple">20</named-content>; <bold>Record Level:</bold> institutionCode: <named-content xmlns:xlink="http://www.w3.org/1999/xlink" content-type="dwc:institutionCode" xlink:type="simple">MHBU-ARA-00020651</named-content></p></list-item><list-item><p><bold>Type status:</bold> <named-content xmlns:xlink="http://www.w3.org/1999/xlink" content-type="dwc:typeStatus" xlink:type="simple">Paratype</named-content>. <bold>Occurrence:</bold> recordNumber: <named-content xmlns:xlink="http://www.w3.org/1999/xlink" content-type="dwc:recordNumber" xlink:type="simple">GX-16-14</named-content>; recordedBy: <named-content xmlns:xlink="http://www.w3.org/1999/xlink" content-type="dwc:recordedBy" xlink:type="simple">Chi Jin, Jingchao He &amp; Beibei Zhou</named-content>; individualCount: <named-content xmlns:xlink="http://www.w3.org/1999/xlink" content-type="dwc:individualCount" xlink:type="simple">1</named-content>; sex: <named-content xmlns:xlink="http://www.w3.org/1999/xlink" content-type="dwc:sex" xlink:type="simple">female</named-content>; lifeStage: <named-content xmlns:xlink="http://www.w3.org/1999/xlink" content-type="dwc:lifeStage" xlink:type="simple">adult</named-content>; occurrenceID: <named-content xmlns:xlink="http://www.w3.org/1999/xlink" content-type="dwc:occurrenceID" xlink:type="simple">FBCD177E-CEE8-5FAA-BBBF-65BC7B483C8A</named-content>; <bold>Taxon:</bold> order: <named-content xmlns:xlink="http://www.w3.org/1999/xlink" content-type="dwc:order" xlink:type="simple"><tp:taxon-name><tp:taxon-name-part taxon-name-part-type="order">Araneae</tp:taxon-name-part></tp:taxon-name></named-content>; family: <named-content xmlns:xlink="http://www.w3.org/1999/xlink" content-type="dwc:family" xlink:type="simple"><tp:taxon-name><tp:taxon-name-part taxon-name-part-type="family">Salticidae</tp:taxon-name-part></tp:taxon-name></named-content>; genus: <named-content xmlns:xlink="http://www.w3.org/1999/xlink" content-type="dwc:genus" xlink:type="simple"><tp:taxon-name><tp:taxon-name-part taxon-name-part-type="genus">Nigorella</tp:taxon-name-part></tp:taxon-name></named-content>; <bold>Location:</bold> country: <named-content xmlns:xlink="http://www.w3.org/1999/xlink" content-type="dwc:country" xlink:type="simple">China</named-content>; stateProvince: <named-content xmlns:xlink="http://www.w3.org/1999/xlink" content-type="dwc:stateProvince" xlink:type="simple">Guangxi</named-content>; locality: <named-content xmlns:xlink="http://www.w3.org/1999/xlink" content-type="dwc:locality" xlink:type="simple">Longsheng Autonomous Country, Sanmen Township, Huaping Reserve</named-content>; verbatimElevation: <named-content xmlns:xlink="http://www.w3.org/1999/xlink" content-type="dwc:verbatimElevation" xlink:type="simple">785 m</named-content>; verbatimLatitude: <named-content xmlns:xlink="http://www.w3.org/1999/xlink" content-type="dwc:verbatimLatitude" xlink:type="simple">25°37'71''N</named-content>; verbatimLongitude: <named-content xmlns:xlink="http://www.w3.org/1999/xlink" content-type="dwc:verbatimLongitude" xlink:type="simple">109°55'09.50''E</named-content>; <bold>Event:</bold> year: <named-content xmlns:xlink="http://www.w3.org/1999/xlink" content-type="dwc:year" xlink:type="simple">2016</named-content>; month: <named-content xmlns:xlink="http://www.w3.org/1999/xlink" content-type="dwc:month" xlink:type="simple">6</named-content>; day: <named-content xmlns:xlink="http://www.w3.org/1999/xlink" content-type="dwc:day" xlink:type="simple">20</named-content>; <bold>Record Level:</bold> institutionCode: <named-content xmlns:xlink="http://www.w3.org/1999/xlink" content-type="dwc:institutionCode" xlink:type="simple">MHBU-ARA-00020852</named-content></p></list-item><list-item><p><bold>Type status:</bold> <named-content xmlns:xlink="http://www.w3.org/1999/xlink" content-type="dwc:typeStatus" xlink:type="simple">Paratype</named-content>. <bold>Occurrence:</bold> recordNumber: <named-content xmlns:xlink="http://www.w3.org/1999/xlink" content-type="dwc:recordNumber" xlink:type="simple">GX-16-15</named-content>; recordedBy: <named-content xmlns:xlink="http://www.w3.org/1999/xlink" content-type="dwc:recordedBy" xlink:type="simple">Chi Jin, Jingchao He &amp; Beibei Zhou</named-content>; individualCount: <named-content xmlns:xlink="http://www.w3.org/1999/xlink" content-type="dwc:individualCount" xlink:type="simple">1</named-content>; sex: <named-content xmlns:xlink="http://www.w3.org/1999/xlink" content-type="dwc:sex" xlink:type="simple">male</named-content>; lifeStage: <named-content xmlns:xlink="http://www.w3.org/1999/xlink" content-type="dwc:lifeStage" xlink:type="simple">adult</named-content>; occurrenceID: <named-content xmlns:xlink="http://www.w3.org/1999/xlink" content-type="dwc:occurrenceID" xlink:type="simple">3E7C3AA6-C940-5761-BB38-E15FCB389545</named-content>; <bold>Taxon:</bold> order: <named-content xmlns:xlink="http://www.w3.org/1999/xlink" content-type="dwc:order" xlink:type="simple"><tp:taxon-name><tp:taxon-name-part taxon-name-part-type="order">Araneae</tp:taxon-name-part></tp:taxon-name></named-content>; family: <named-content xmlns:xlink="http://www.w3.org/1999/xlink" content-type="dwc:family" xlink:type="simple"><tp:taxon-name><tp:taxon-name-part taxon-name-part-type="family">Salticidae</tp:taxon-name-part></tp:taxon-name></named-content>; genus: <named-content xmlns:xlink="http://www.w3.org/1999/xlink" content-type="dwc:genus" xlink:type="simple"><tp:taxon-name><tp:taxon-name-part taxon-name-part-type="genus">Nigorella</tp:taxon-name-part></tp:taxon-name></named-content>; <bold>Location:</bold> country: <named-content xmlns:xlink="http://www.w3.org/1999/xlink" content-type="dwc:country" xlink:type="simple">China</named-content>; stateProvince: <named-content xmlns:xlink="http://www.w3.org/1999/xlink" content-type="dwc:stateProvince" xlink:type="simple">Guangxi</named-content>; locality: <named-content xmlns:xlink="http://www.w3.org/1999/xlink" content-type="dwc:locality" xlink:type="simple">Longsheng Autonomous Country, Sanmen Township, Huaping Reserve</named-content>; verbatimElevation: <named-content xmlns:xlink="http://www.w3.org/1999/xlink" content-type="dwc:verbatimElevation" xlink:type="simple">894 m</named-content>; verbatimLatitude: <named-content xmlns:xlink="http://www.w3.org/1999/xlink" content-type="dwc:verbatimLatitude" xlink:type="simple">25°37'09.80''N</named-content>; verbatimLongitude: <named-content xmlns:xlink="http://www.w3.org/1999/xlink" content-type="dwc:verbatimLongitude" xlink:type="simple">109°55'54.50''E</named-content>; <bold>Event:</bold> year: <named-content xmlns:xlink="http://www.w3.org/1999/xlink" content-type="dwc:year" xlink:type="simple">2016</named-content>; month: <named-content xmlns:xlink="http://www.w3.org/1999/xlink" content-type="dwc:month" xlink:type="simple">6</named-content>; day: <named-content xmlns:xlink="http://www.w3.org/1999/xlink" content-type="dwc:day" xlink:type="simple">22</named-content>; <bold>Record Level:</bold> institutionCode: <named-content xmlns:xlink="http://www.w3.org/1999/xlink" content-type="dwc:institutionCode" xlink:type="simple">MHBU-ARA-00028052</named-content></p></list-item><list-item><p><bold>Type status:</bold> <named-content xmlns:xlink="http://www.w3.org/1999/xlink" content-type="dwc:typeStatus" xlink:type="simple">Paratype</named-content>. <bold>Occurrence:</bold> recordNumber: <named-content xmlns:xlink="http://www.w3.org/1999/xlink" content-type="dwc:recordNumber" xlink:type="simple">HBUARA#2023-55</named-content>; recordedBy: <named-content xmlns:xlink="http://www.w3.org/1999/xlink" content-type="dwc:recordedBy" xlink:type="simple">Zhiyong Yang</named-content>; individualCount: <named-content xmlns:xlink="http://www.w3.org/1999/xlink" content-type="dwc:individualCount" xlink:type="simple">1</named-content>; sex: <named-content xmlns:xlink="http://www.w3.org/1999/xlink" content-type="dwc:sex" xlink:type="simple">female</named-content>; lifeStage: <named-content xmlns:xlink="http://www.w3.org/1999/xlink" content-type="dwc:lifeStage" xlink:type="simple">adult</named-content>; occurrenceID: <named-content xmlns:xlink="http://www.w3.org/1999/xlink" content-type="dwc:occurrenceID" xlink:type="simple">BFC7750F-78E7-56D4-9A5D-B2CC97B990B1</named-content>; <bold>Taxon:</bold> order: <named-content xmlns:xlink="http://www.w3.org/1999/xlink" content-type="dwc:order" xlink:type="simple"><tp:taxon-name><tp:taxon-name-part taxon-name-part-type="order">Araneae</tp:taxon-name-part></tp:taxon-name></named-content>; family: <named-content xmlns:xlink="http://www.w3.org/1999/xlink" content-type="dwc:family" xlink:type="simple"><tp:taxon-name><tp:taxon-name-part taxon-name-part-type="family">Salticidae</tp:taxon-name-part></tp:taxon-name></named-content>; genus: <named-content xmlns:xlink="http://www.w3.org/1999/xlink" content-type="dwc:genus" xlink:type="simple"><tp:taxon-name><tp:taxon-name-part taxon-name-part-type="genus">Nigorella</tp:taxon-name-part></tp:taxon-name></named-content>; <bold>Location:</bold> country: <named-content xmlns:xlink="http://www.w3.org/1999/xlink" content-type="dwc:country" xlink:type="simple">China</named-content>; stateProvince: <named-content xmlns:xlink="http://www.w3.org/1999/xlink" content-type="dwc:stateProvince" xlink:type="simple">Guangxi</named-content>; locality: <named-content xmlns:xlink="http://www.w3.org/1999/xlink" content-type="dwc:locality" xlink:type="simple">Longsheng Autonomous Country, Sanmen Township, Huaping Reserve</named-content>; verbatimElevation: <named-content xmlns:xlink="http://www.w3.org/1999/xlink" content-type="dwc:verbatimElevation" xlink:type="simple">464.95 m</named-content>; verbatimLatitude: <named-content xmlns:xlink="http://www.w3.org/1999/xlink" content-type="dwc:verbatimLatitude" xlink:type="simple">25°38'11.47''N</named-content>; verbatimLongitude: <named-content xmlns:xlink="http://www.w3.org/1999/xlink" content-type="dwc:verbatimLongitude" xlink:type="simple">109°54′16.19''E</named-content>; <bold>Event:</bold> year: <named-content xmlns:xlink="http://www.w3.org/1999/xlink" content-type="dwc:year" xlink:type="simple">2023</named-content>; month: <named-content xmlns:xlink="http://www.w3.org/1999/xlink" content-type="dwc:month" xlink:type="simple">4</named-content>; day: <named-content xmlns:xlink="http://www.w3.org/1999/xlink" content-type="dwc:day" xlink:type="simple">29</named-content>; <bold>Record Level:</bold> institutionCode: <named-content xmlns:xlink="http://www.w3.org/1999/xlink" content-type="dwc:institutionCode" xlink:type="simple">MHBU-ARA-00028053</named-content></p></list-item></list></tp:treatment-sec><tp:treatment-sec sec-type="Description"><title>Description</title><p><bold>Male</bold> (Holotype). <bold>Measurements.</bold> Total length 7.34. Carapace 3.41 long, 2.57 wide. Abdomen 3.95 long, 2.16 wide. Eye measurements: AME 0.62, ALE 0.29, PME 0.06, PLE 0.24. Leg measurements: I 6.64 (1.96, 0.91, 1.73, 1.27, 0.77), II 6.27 (2.04, 0.93, 1.62, 0.98, 0.70), III 6.79 (2.10, 1.13, 1.34, 1.15, 1.07), IV 6.60 (2.11, 1.40, 1.41, 0.81, 0.87); leg formula 3412. <bold>Carapace.</bold> Dark, area postrior to fovea slightly lighter than other area, setae sparse (Fig. <xref ref-type="fig" rid="F12953508">2</xref>A). <bold>Abdomen.</bold> Elongated oval, lead-grey in ethanol; dorsal side covered by pale scales in anterior portion and lateral sides; with dorsal scutum (Fig. <xref ref-type="fig" rid="F12953508">2</xref>A). <bold>Legs.</bold> Dark brown, bearing long and thin spines; metatarsus light yellow. <bold>Leg spination.</bold> Femur Ⅰ: pd 1 (1/3 down from distal); Tibia I: pv 2; metatarsus I: pv 2, v 1 (on distal); femur Ⅱ: pd 1 (1/2 down from distal); tibia Ⅱ: v 2 (on distal); metatarsus Ⅱ: pv 1, rv 2; femur Ⅲ: pd 1 (1/3 down from distal); tibia Ⅲ: pv 1, rv1, v 1 (on distal); metatarsus Ⅲ: pv 2, rv 1; femur Ⅳ: pd 1 (1/3 down from distal), rv 1; tibia Ⅳ: pv 2, rv, 2; v 1; metatarsus Ⅳ: pv 3, rv 2; other segments leg parts spineless. <bold>Palp.</bold> With dense dark and long setae on dorsal of patella, tibia and pro-dorsal side of proximal of cymbium, cymbium flattened. Embolus curved and stout, compound terminal apophysis (CTA) flattened and closed to distal part of embolus. Retrolateral tibial apophysis (RTA) base broad, bifurcated distally. Tegular lobe (TL) well developed, pointing downwards, with stout ending (Fig. <xref ref-type="fig" rid="F12953508">2</xref>F, G, Fig. <xref ref-type="fig" rid="F12953510">3</xref>C and D).</p><p><bold>Female</bold> (paratype, MHBU-ARA-00020617). <bold>Measurements.</bold> Total length 7.53. Carapace 3.25 long, 2.32 wide. Abdomen 4.00 long, 2.35 wide. Eye measurements: AME 0.64, ALE 0.26, PME 0.06, PLE 0.22. Leg measurements: I 4.93 (1.54, 0.88, 1.18, 0.74, 0.59), II 4.27 (1.45, 0.90, 0.97, 0.57, 0.38), III 5.70 (1.86, 1.01, 0.95, 1.09, 0.79), IV 5.02 (1.47, 0.70, 1.17, 1.10, 0.58); leg formula 3412. Overall pattern like male, abdomen lacking dorsal scutum, dorsal side has white areas on both sides (Fig. 2B). <bold>Chelicerae.</bold> Black brown, with one retromarginal tooth and two promarginal teeth (Fig. <xref ref-type="fig" rid="F12953508">2</xref>E); endites and labium dark. <bold>Leg spination.</bold> Femur I: pd 1 (1/3 down from distal), rv 1; tibia I: rv 3; metatarsus I: rv 1; Femur II: pd 1 (1/3 down from distal), rv 2; tibia II: rv 2; femur III: pd 1 (1/3 down from distal); tibia II: pv 3, rv 1; metatarsus III: pv 2, rv 2; Femur Ⅳ: pd 1 (1/4 down from distal); tibia Ⅳ: pv 3, rv 2; other segments of legs spineless. <bold>Epigyne</bold> (Fig. <xref ref-type="fig" rid="F12953510">3</xref>A–B and E–F) 1.5 times longer than wide, with pair of hoods near epigastral furrow; atria oval, with distinct anterior rim (ar) and ridge of the septum (rs); copulatory openings locating in anterior portion of atria; spermathecae thick V-shaped, with slightly twisted inner tubes; fertilization ducts well-developed and close to proximal position of spermathecae.</p></tp:treatment-sec><tp:treatment-sec sec-type="Diagnosis"><title>Diagnosis</title><p>The new species is similar to <italic><tp:taxon-name><tp:taxon-name-part taxon-name-part-type="genus" reg="Nigorella">Nigorella</tp:taxon-name-part><tp:taxon-name-part taxon-name-part-type="species" reg="hirticeps">hirticeps</tp:taxon-name-part></tp:taxon-name></italic> (Song &amp; Chai, 1992) in the genital morphology, but it can be distinguished from the latter by the following: (1) the dorsal surface of abdomen in males with scutum (Fig. <xref ref-type="fig" rid="F12953508">2</xref>A, vs. in <italic><tp:taxon-name><tp:taxon-name-part taxon-name-part-type="genus" reg="Nigorella">N.</tp:taxon-name-part><tp:taxon-name-part taxon-name-part-type="species" reg="hirticeps">hirticeps</tp:taxon-name-part></tp:taxon-name></italic>, such scutum is absent; see <xref ref-type="bibr" rid="B12953400">Lin et al. (2023)</xref>: fig. 12A<underline>);</underline> (2) the embolus is upturned distally (Fig. <xref ref-type="fig" rid="F12953508">2</xref>F and 3C; vs. in <italic><tp:taxon-name><tp:taxon-name-part taxon-name-part-type="genus" reg="Nigorella">N.</tp:taxon-name-part><tp:taxon-name-part taxon-name-part-type="species" reg="hirticeps">hirticeps</tp:taxon-name-part></tp:taxon-name></italic>, the embolus extends gently towards the distal end); (3) the compound terminal apophysis of the embolus (CTA) turns smoothly to the retrolateral side, forming no ledge-like extension visible from the ventral view (Fig. <xref ref-type="fig" rid="F12953508">2</xref>F and 3C; in <italic><tp:taxon-name><tp:taxon-name-part taxon-name-part-type="genus" reg="Nigorella">N.</tp:taxon-name-part><tp:taxon-name-part taxon-name-part-type="species" reg="hirticeps">hirticeps</tp:taxon-name-part></tp:taxon-name></italic>, the CTA forms a small, ventrally visible ledge-like extension; see <xref ref-type="bibr" rid="B12953400">Lin et al. (2023)</xref>: fig. 11A); (4) the female atria have obvious anterior rims (ar; Fig. <xref ref-type="fig" rid="F12953508">2</xref> A and E; vs. in <italic><tp:taxon-name><tp:taxon-name-part taxon-name-part-type="genus" reg="Nigorella">N.</tp:taxon-name-part><tp:taxon-name-part taxon-name-part-type="species" reg="hirticeps">hirticeps</tp:taxon-name-part></tp:taxon-name></italic>, such rims are absent; see <xref ref-type="bibr" rid="B12960608">Zha and Zhang (2014)</xref>: fig. 9); (5) the spermathecae have lateral extensions distally (Fig. <xref ref-type="fig" rid="F12953510">3</xref> B and F; vs. such extensions are absent in <italic><tp:taxon-name><tp:taxon-name-part taxon-name-part-type="genus" reg="Nigorella">N.</tp:taxon-name-part><tp:taxon-name-part taxon-name-part-type="species" reg="hirticeps">hirticeps</tp:taxon-name-part></tp:taxon-name></italic>; see <xref ref-type="bibr" rid="B12960608">Zha and Zhang (2014)</xref>: fig. 10).</p></tp:treatment-sec><tp:treatment-sec sec-type="Etymology"><title>Etymology</title><p>The specific epithet is derived from the type locality and is a noun in apposition.</p></tp:treatment-sec><tp:treatment-sec sec-type="Distribution"><title>Distribution</title><p>Type locality in Guangxi, China (Fig. <xref ref-type="fig" rid="F12953506">1</xref>).</p></tp:treatment-sec><tp:treatment-sec><!--Section generated to contain objects referenced in tp:taxon-treatment.--><fig id="F12953508" position="float" orientation="portrait"><object-id xmlns:xlink="http://www.w3.org/1999/xlink" content-type="arpha" xlink:type="simple">4DBC05DC-9263-5EFF-8B20-139F27150CFE</object-id><object-id xmlns:xlink="http://www.w3.org/1999/xlink" content-type="doi" xlink:type="simple">10.3897/BDJ.13.e158414.figure2</object-id><label>Figure 2.</label><caption><p><italic><tp:taxon-name><tp:taxon-name-part taxon-name-part-type="genus" reg="Nigorella">Nigorella</tp:taxon-name-part><tp:taxon-name-part taxon-name-part-type="species" reg="huaping">huaping</tp:taxon-name-part></tp:taxon-name></italic> <bold>sp. nov.</bold>, holotype male (<bold>A, C, F, G</bold>) and paratype female (MHBU-ARA-00020617) (<bold>B, D, E</bold>). <bold>A, B</bold> Habitus; <bold>C, D</bold> Front view of carapace and chelicerae; <bold>E</bold> Cheliceral teeth; <bold>F, G</bold> Left palp; in dorsal (<bold>A, B</bold>), front (<bold>C, D</bold>), ventral (<bold>F</bold>) and retrolateral (<bold>E, G</bold>) view.</p></caption><graphic xmlns:xlink="http://www.w3.org/1999/xlink" xlink:href="bdj-13-e158414-g002.jpg" position="float" id="oo_1319389.jpg" orientation="portrait" xlink:type="simple"><uri content-type="original_file" xlink:type="simple">https://binary.pensoft.net/fig/1319389</uri></graphic></fig><fig id="F12953510" position="float" orientation="portrait"><object-id xmlns:xlink="http://www.w3.org/1999/xlink" content-type="arpha" xlink:type="simple">5A320460-CB07-5D29-B18B-8893D8722EC2</object-id><object-id xmlns:xlink="http://www.w3.org/1999/xlink" content-type="doi" xlink:type="simple">10.3897/BDJ.13.e158414.figure3</object-id><label>Figure 3.</label><caption><p><italic><tp:taxon-name><tp:taxon-name-part taxon-name-part-type="genus" reg="Nigorella">Nigorella</tp:taxon-name-part><tp:taxon-name-part taxon-name-part-type="species" reg="huaping">huaping</tp:taxon-name-part></tp:taxon-name></italic> <bold>sp. nov.</bold>, copulatory organ (<bold>A, B, E, F</bold>) of paratype female (MHBU-ARA-00020617) and palp of holotype male <bold>(C, D</bold>); in ventral (<bold>A, C, E</bold>), dorsal (<bold>B, F</bold>) and retrolateral (<bold>D</bold>) view. Abbreviations: AC, apical cymbial groove; At, atrium; ar, anterior rim of atrium; CTA, compound terminal apophysis of embolus; CO, copulatory opening; Cy, cymbium; E, embolus; FD, fertilization duct; P, pocket; RTA, retrolateraliz tibial apophysis; rs, ridge of septum; S, spermatheca; SM, spermophor; St, septum; TL, tegular lobe; Ti, tibia.</p></caption><graphic xmlns:xlink="http://www.w3.org/1999/xlink" xlink:href="bdj-13-e158414-g003.jpg" position="float" id="oo_1342497.jpg" orientation="portrait" xlink:type="simple"><uri content-type="original_file" xlink:type="simple">https://binary.pensoft.net/fig/1342497</uri></graphic></fig><fig id="F12953506" position="float" orientation="portrait"><object-id xmlns:xlink="http://www.w3.org/1999/xlink" content-type="arpha" xlink:type="simple">F4B384EB-75AF-5BD7-84AB-BFB69E46258F</object-id><object-id xmlns:xlink="http://www.w3.org/1999/xlink" content-type="doi" xlink:type="simple">10.3897/BDJ.13.e158414.figure1</object-id><label>Figure 1.</label><caption><p>Distribution (<bold>A</bold>) and habitats (<bold>B, C</bold>) of <italic><tp:taxon-name><tp:taxon-name-part taxon-name-part-type="genus" reg="Nigorella">Nigorella</tp:taxon-name-part><tp:taxon-name-part taxon-name-part-type="species" reg="huaping">huaping</tp:taxon-name-part></tp:taxon-name></italic> <bold>sp. nov.</bold> from Guangxi, China. The red circle in <bold>C</bold> indicates where a male was collected.</p></caption><graphic xmlns:xlink="http://www.w3.org/1999/xlink" xlink:href="bdj-13-e158414-g001.jpg" position="float" id="oo_1319388.jpg" orientation="portrait" xlink:type="simple"><uri content-type="original_file" xlink:type="simple">https://binary.pensoft.net/fig/1319388</uri></graphic></fig></tp:treatment-sec><ref-list><ref id="B12953400"><element-citation xmlns:xlink="http://www.w3.org/1999/xlink" publication-type="article" xlink:type="simple"><person-group person-group-type="author"><name name-style="western"><surname>Lin</surname><given-names>Y</given-names></name><name name-style="western"><surname>Xin</surname><given-names>Y</given-names></name><name name-style="western"><surname>Wang</surname><given-names>C</given-names></name><name name-style="western"><surname>Li</surname><given-names>S</given-names></name></person-group><year>2023</year><article-title>On ten jumping spider species described by Song and Chai (1992) based on type specimens (<tp:taxon-name><tp:taxon-name-part taxon-name-part-type="order">Araneae</tp:taxon-name-part></tp:taxon-name>, <tp:taxon-name><tp:taxon-name-part taxon-name-part-type="family">Salticidae</tp:taxon-name-part></tp:taxon-name>)</article-title><source>Zootaxa</source><volume>5389</volume><issue>1</issue><fpage>1</fpage><lpage>33</lpage><pub-id pub-id-type="doi">10.11646/zootaxa.5389.1.1</pub-id></element-citation></ref><ref id="B12960608"><element-citation xmlns:xlink="http://www.w3.org/1999/xlink" publication-type="article" xlink:type="simple"><person-group person-group-type="author"><name name-style="western"><surname>Zha</surname><given-names>S</given-names></name><name name-style="western"><surname>Zhang</surname><given-names>F</given-names></name></person-group><year>2014</year><article-title>First description of the female of <italic><tp:taxon-name><tp:taxon-name-part taxon-name-part-type="genus" reg="Evarcha">Evarcha</tp:taxon-name-part><tp:taxon-name-part taxon-name-part-type="species" reg="hirticeps">hirticeps</tp:taxon-name-part></tp:taxon-name></italic> (<tp:taxon-name><tp:taxon-name-part taxon-name-part-type="order">Araneae</tp:taxon-name-part></tp:taxon-name>: <tp:taxon-name><tp:taxon-name-part taxon-name-part-type="family">Salticidae</tp:taxon-name-part></tp:taxon-name>)</article-title><source>Acta Arachnologica</source><volume>63</volume><issue>2</issue><fpage>83</fpage><lpage>86</lpage><pub-id pub-id-type="doi">10.2476/asjaa.63.83</pub-id></element-citation></ref></ref-list></tp:taxon-treatment>
